# Supplementary material for: Excess PrPC inhibits muscle cell differentiation via miRNA-enhanced liquid–liquid phase separation implicated in myopathy
Source: Nat Commun. 2023 Dec 8;14:8131. doi: 10.1038/s41467-023-43826-7 (PMC10709375; doi:10.1038/s41467-023-43826-7)
Supplement: Supplementary file 4 — Supplementary Data 1 [file 41467_2023_43826_MOESM4_ESM.xlsx]

## Sheet: Sheet1
Supplementary Data 1 PrP RIP enriched miRNAs
Control					WT PrP
ID	logFC	logCPM	PValue	FDR	ID	logFC	logCPM	PValue	FDR
mmu-miR-451a	1.72238	8.27115	0.0237518	0.216141	mmu-miR-200b-3p	9.09869	11.5692	7.99736e-18	4.15063e-15
mmu-miR-381-3p	4.93816	6.30096	2.24824e-05	0.00255737	mmu-miR-381-3p	7.44794	12.0339	3.86543e-16	1.00308e-13
mmu-miR-6238	3.85739	7.31255	2.84399e-05	0.00258803	mmu-miR-200a-3p	8.2039	9.7713	4.09829e-13	7.09005e-11
mmu-miR-10a-5p	4.43743	5.83341	0.00021796	0.0158481	mmu-miR-199b-5p	6.3026	10.0841	5.66024e-12	7.34417e-10
mmu-miR-222-3p	2.72155	8.98961	0.000305393	0.0173692	mmu-miR-200a-5p	10.3442	8.55596	2.42199e-11	2.51402e-09
mmu-let-7d-3p	2.64464	8.92119	0.00042802	0.0216388	mmu-miR-126a-3p	5.48742	10.7387	6.06245e-11	5.24402e-09
mmu-miR-203-3p	2.76101	7.87477	0.000663375	0.0236275	mmu-miR-10b-5p	5.03014	13.0622	1.19716e-10	8.87609e-09
mmu-miR-184-3p	7.77488	5.57086	0.000726851	0.0236275	mmu-miR-1271-5p	9.8013	8.04106	6.93525e-10	4.49925e-08
mmu-miR-126a-3p	2.65828	7.4729	0.00154494	0.0413498	mmu-miR-200c-3p	5.58058	9.0842	1.74521e-09	1.00641e-07
mmu-miR-224-5p	2.85981	6.41717	0.00311863	0.064499	mmu-miR-127-3p	4.51946	10.4519	1.12267e-08	5.82663e-07
mmu-miR-10b-5p	2.29738	7.85727	0.00357675	0.0707574	mmu-miR-299a-3p	9.25026	7.52672	1.82837e-08	8.6266e-07
mmu-miR-142a-5p	3.24258	5.7601	0.00406644	0.0740092	mmu-miR-379-5p	4.85014	8.94948	5.35657e-08	2.31672e-06
mmu-miR-127-3p	4.31818	4.97425	0.00922396	0.119911	mmu-miR-429-3p	8.625	6.95555	6.35441e-07	2.53688e-05
mmu-miR-193a-5p	4.31818	4.97425	0.00922396	0.119911	mmu-miR-195a-5p	8.52031	6.86142	1.03208e-06	3.73031e-05
mmu-miR-200b-3p	3.44346	5.08923	0.00922396	0.119911	mmu-miR-92b-3p	4.56603	7.75998	2.79009e-06	8.04475e-05
mmu-miR-99a-5p	1.73255	12.3213	0.0105006	0.122914	mmu-miR-455-5p	5.54877	7.26501	4.47145e-06	0.000122141
mmu-miR-206-3p	1.72108	14.0572	0.0105355	0.122914	mmu-miR-450b-5p	3.69041	8.7172	4.98374e-06	0.000129328
mmu-miR-423-5p	1.69099	9.53057	0.0171642	0.19048	mmu-miR-205-5p	5.50763	7.22801	5.76672e-06	0.00014252
mmu-miR-320-3p	1.64785	9.84336	0.0185979	0.200651	mmu-miR-411-5p	4.39992	7.61094	7.25586e-06	0.000171172
mmu-miR-125b-5p	1.57258	12.041	0.0198446	0.200651	mmu-miR-375-3p	8.0792	6.4704	9.4751e-06	0.000213808
mmu-miR-615-3p	1.55713	11.4017	0.0215574	0.207595	mmu-miR-6238	5.30645	7.0482	1.48295e-05	0.000320689
mmu-miR-100-5p	1.55047	11.8505	0.0217903	0.207595	mmu-miR-450a-5p	3.25523	9.67836	1.69945e-05	0.000341779
mmu-miR-669c-5p	4.05755	4.80759	0.0219002	0.207595	mmu-miR-1a-3p	3.41429	8.34171	2.95403e-05	0.00056783
mmu-miR-196a-5p	1.54923	11.3858	0.0225067	0.208991	mmu-miR-409-3p	7.70229	6.14449	5.79138e-05	0.00103646
mmu-miR-181b-5p	1.72238	8.27115	0.0237518	0.216141	mmu-miR-370-3p	7.65362	6.10304	7.44607e-05	0.00128817
mmu-miR-486a-5p	1.78249	7.24293	0.0287327	0.231758	mmu-miR-449a-5p	7.44064	5.92352	0.000164799	0.00244373
mmu-let-7b-3p	2.36053	5.68832	0.0295884	0.232116	mmu-miR-204-5p	3.6102	6.92345	0.000341233	0.00491944
mmu-miR-744-5p	1.49431	9.47437	0.0325514	0.245171	mmu-miR-504-5p	4.10453	6.02263	0.000797167	0.0108876
mmu-miR-486b-5p	1.79103	7.30909	0.0351931	0.258272	mmu-miR-363-3p	6.80144	5.40613	0.00199604	0.0235443
mmu-miR-27b-5p	2.9028	5.19455	0.0399705	0.284165	mmu-miR-411-3p	6.80144	5.40613	0.00199604	0.0235443
mmu-let-7d-5p	1.35508	10.8848	0.0461543	0.304351	mmu-miR-455-3p	6.80144	5.40613	0.00199604	0.0235443
					mmu-miR-99a-5p	2.08861	12.8	0.00222736	0.0251304
					mmu-miR-126a-5p	6.7092	5.33454	0.00286389	0.0309658
					mmu-miR-203-3p	2.14109	8.41446	0.00403646	0.0398204
					mmu-miR-503-5p	2.65265	6.78547	0.00404697	0.0398204
					mmu-miR-758-3p	6.61065	5.25902	0.00416566	0.0400366
					mmu-miR-493-5p	6.50487	5.17913	0.00614931	0.0559911
					mmu-miR-339-5p	2.67871	6.52429	0.00666491	0.0596394
					mmu-miR-136-3p	6.26674	5.00397	0.00922396	0.0784793
					mmu-miR-499-5p	6.13111	4.90729	0.0140787	0.105896
					mmu-miR-340-5p	2.99908	5.93676	0.0144137	0.106867
					mmu-miR-26b-5p	1.64477	9.75905	0.0180947	0.130432
					mmu-miR-20a-5p	1.90384	7.23202	0.0201164	0.142544
					mmu-miR-200b-5p	5.98139	4.80333	0.0219002	0.142544
					mmu-miR-335-3p	5.98139	4.80333	0.0219002	0.142544
					mmu-miR-142a-5p	2.10232	6.36406	0.0281231	0.175854
					mmu-miR-214-3p	1.59422	8.4087	0.0313765	0.187177
					mmu-miR-144-3p	2.87437	5.10243	0.0399705	0.230496
					mmu-miR-615-3p	1.37769	11.3164	0.0408768	0.233132
					mmu-miR-26a-5p	1.33515	13.5263	0.0450404	0.254087
					mmu-miR-361-5p	2.30798	5.89488	0.0456519	0.254767
