# Supplementary material for: Excess PrPC inhibits muscle cell differentiation via miRNA-enhanced liquid–liquid phase separation implicated in myopathy
Source: Nat Commun. 2023 Dec 8;14:8131. doi: 10.1038/s41467-023-43826-7 (PMC10709375; doi:10.1038/s41467-023-43826-7)
Supplement: Supplementary file 5 — Supplementary Data 2 [file 41467_2023_43826_MOESM5_ESM.xlsx]

## Sheet: Sheet1
Supplementary Data 2: Primers for vector constructions and small RNA oligos
Expression Construct	Strand	Sequence(5'-3')
pLenti-CRISPR-V2-PrP gRNA1	Forward	CACCGGGGGCAGTAGTGGGGGGCCT
pLenti-CRISPR-V2-PrP gRNA1	Reverse	AAACAGGCCCCCCACTACTGCCCCC
pLenti-CRISPR-V2-PrP gRNA2	Forward	CACCGGGAAGCCGGTATCCCGGGC
pLenti-CRISPR-V2-PrP gRNA2	Reverse	AAACGCCCGGGATACCGGCTTCCC
pLenti-CRISPR-V2-PrP gRNA3	Forward	CACCGGGGGCAGTAGTGGGGGGCCT
pLenti-CRISPR-V2-PrP gRNA3	Reverse	AAACAGGCCCCCCACTACTGCCCCC
miRNA mimics
RNA	Sense(5'-3')	Antisense(5'-3')
Mmu-miR-214-3p mimics	ACAGCAGGCACAGACAGGCAGU	ACUGCCUGUCUGUGCCUGCUGU
Mmu-miR-204-5p mimics	UUCCCUUUGUCAUCCUAUGCCU	AGGCAUAGGAUGACAAAGGGAA
NC	UUCUCCGAACGUGUCACGUTT	ACGUGACACGUUCGGAGAATT
miRNA inhibitors
RNA	Modified type	Sequence(5'-3')
Mmu-miR-214-3p inhibitor	2' Ome	ACUGCCUGUCUGUGCCUGCUGU
Mmu-miR-204-5p inhibitor	2' Ome	AGGCAUAGGAUGACAAAGGGAA
Inhibitor NC	2' Ome	CAGUACUUUUGUGUAGUACAA
