# Supplementary material for: Excess PrPC inhibits muscle cell differentiation via miRNA-enhanced liquid–liquid phase separation implicated in myopathy
Source: Nat Commun. 2023 Dec 8;14:8131. doi: 10.1038/s41467-023-43826-7 (PMC10709375; doi:10.1038/s41467-023-43826-7)
Supplement: Supplementary file 6 — Supplementary Data 3 [file 41467_2023_43826_MOESM6_ESM.xlsx]

## Sheet: Sheet1
Supplementary Data 3: Primers for quantifying miRNA expression
Target	Strand	Sequence(5'-3')
mmu-miR-206-3p	Forward	TGGAATGTAAGGAAGTGTGTGG
mmu-miR-181b-5p	Forward	AACATTCATTGCTGTCGGTGG
mmu-miR-486a-5p	Forward	TCCTGTACTGAGCTGCCCC
mmu-miR-10b-5p	Forward	TACCCTGTAGAACCGAATTTGTG
mmu-miR-127-3p	Forward	TCGGATCCGTCTGAGCTTG
mmu-let-7d-3p	Forward	CTATACGACCTGCTGCCTTTCT
mmu-let-7d-5p	Forward	CGAGAGGTAGTAGGTTGCATAGTT
mmu-miR-101b-3p	Forward	GGCGTACAGTACTGTGATAGCT
mmu-miR-22-5p	Forward	AGTTCTTCAGTGGCAAGCTTTA
mmu-miR-148a-3p	Forward	TCAGTGCACTACAGAACTTTGT
mmu-miR-31-3p	Forward	TGCTATGCCAACATATTGCCAT
mmu-miR-34c-5p	Forward	AGGCAGTGTAGTTAGCTGATTGC
mmu-miR-350-3p	Forward	TTCACAAAGCCCATACACTTTC
mmu-miR-183-5p	Forward	TATGGCACTGGTAGAATTCACT
mmu-miR-92b-3p	Forward	TATTGCACTCGTCCCGGC
mmu-miR-375-3p	Forward	TTTGTTCGTTCGGCTCGC
mmu-miR-204-5p	Forward	TTCCCTTTGTCATCCTATGCCT
mmu-miR-499-5p	Forward	CGTTAAGACTTGCAGTGATGTTT
mmu-miR-26b-5p	Forward	CGGTTCAAGTAATTCAGGATAGGT
mmu-miR-20a-5p	Forward	CGTAAAGTGCTTATAGTGCAGGTAG
mmu-miR-214-3p	Forward	ACAGCAGGCACAGACAGGC
mmu-miR-144-3p	Forward	CGGCGTACAGTATAGATGATGTACT
mmu-miR-26a-5p	Forward	TTCAAGTAATCCAGGATAGGCT
mmu-miR-182-5p	Forward	TTTGGCAATGGTAGAACTCACAC
mmu-miR-152-5p	Forward	TAGGTTCTGTGATACACTCCGACT
mmu-miR-881-3p	Forward	CGGAACTGTGTCTTTTCTGAATAGA
mmu-miR-101b-3p	Forward	CGGCGTACAGTACTGTGATAGCT
mmu-miR-183-5p	Forward	TATGGCACTGGTAGAATTCACT
U6	Forward	CGTGAAGCGTTCCATATTTT
Universal reverse primer	Reverse	GAATCGAGCACCAGTTACGC
