# Supplementary material for: Excess PrPC inhibits muscle cell differentiation via miRNA-enhanced liquid–liquid phase separation implicated in myopathy
Source: Nat Commun. 2023 Dec 8;14:8131. doi: 10.1038/s41467-023-43826-7 (PMC10709375; doi:10.1038/s41467-023-43826-7)
Supplement: Supplementary file 7 — Supplementary Data 4 [file 41467_2023_43826_MOESM7_ESM.xlsx]

## Sheet: Sheet1
Supplementary Data 4: Modified RNA probes
Modified RNA oligos
RNA	Modified type	Sequence(5'-3')
FISH probe miR-214-3p	5'FAM	ACUGCCUGUCUGUGCCUGCUGU
biotin-miR-214-3p	3'biotin	ACAGCAGGCACAGACAGGCAGU
biotin-miR-204-5p	3'biotin	UUCCCUUUGUCAUCCUAUGCCU
biotin-miR-183-5p	3'biotin	UAUGGCACUGGUAGAAUUCACU
biotin-miR-214-3p-mutant	3'biotin	ACAAAAAGCACAGACAGAAAAU
FAM-miR-214-3p	5'FAM	ACAGCAGGCACAGACAGGCAGU
FAM-miR-204-5p	5'FAM	UUCCCUUUGUCAUCCUAUGCCU
FAM-miR-183-5p	5'FAM	UAUGGCACUGGUAGAAUUCACU
FAM-miR-214-5p-mutant	5'FAM	ACAAAAAGCACAGACAGAAAAU
