# Supplementary material for: Excess PrPC inhibits muscle cell differentiation via miRNA-enhanced liquid–liquid phase separation implicated in myopathy
Source: Nat Commun. 2023 Dec 8;14:8131. doi: 10.1038/s41467-023-43826-7 (PMC10709375; doi:10.1038/s41467-023-43826-7)
Supplement: Supplementary file 16 — Source Data [file 41467_2023_43826_MOESM16_ESM.zip]

Archive with 1 entries (1 files):
- 414127_3_related_ms_8289614_s3tsmm.rar
